# Supplementary material for: Evaluating the global, regional, and national burden of congenital heart disease in infants younger than 1 year: a 1990–2021 systematic analysis for the GBD study 2021
Source: Front Pediatr. 2025 Mar 20;13:1467914. doi: 10.3389/fped.2025.1467914 (PMC11966173; doi:10.3389/fped.2025.1467914)
Supplement: Supplementary file 1 [file Datasheet1.zip]

Archive with 1 entries (1 files):
- Supplementary-figure-S1-S6.docx
